# Supplementary material for: Sow Thistle Chloroplast Genomes: Insights into the Plastome Evolution and Relationship of Two Weedy Species, Sonchus asper and Sonchus oleraceus (Asteraceae)
Source: Genes (Basel). 2019 Nov 1;10(11):881. doi: 10.3390/genes10110881 (PMC6895928; doi:10.3390/genes10110881)
Supplement: Supplementary file 1 [file genes-10-00881-s001.zip]

Archive with 5 entries (4 files):
- Table S1. The frequency of SSR candidates (2).xlsx
- __MACOSX/
- __MACOSX/._Table S1. The frequency of SSR candidates (2).xlsx
- Table S2. SSR candidates.xlsx
- __MACOSX/._Table S2. SSR candidates.xlsx
