# Supplementary material for: Sow Thistle Chloroplast Genomes: Insights into the Plastome Evolution and Relationship of Two Weedy Species, Sonchus asper and Sonchus oleraceus (Asteraceae)
Source: Genes (Basel). 2019 Nov 1;10(11):881. doi: 10.3390/genes10110881 (PMC6895928; doi:10.3390/genes10110881)
Supplement: Supplementary file 1 [file genes-10-00881-s001.zip › Table S1. The frequency of SSR candidates (2).xlsx]

## Sheet: SSR
	Table S1 The frequency of SSR candidates of weedy Sonchus sow thistle species. All five chloroplast genomes showed identical numbers and distribution of potential SSRs.
	Repeat type of SSR (considering sequence complementary)	Frequency	Percentage frequency (%)
	Mononucleotide
	A/T	3	4
	Dinucleotide
	AT/AT	4	5
	Trinucleotide
	AAC/GTT	4	5
	AAG/CTT	21	27
	AAT/ATT	24	30
	ACC/GGT	2	3
	ACG/CGT	1	1
	ACT/AGT	1	1
	AGC/CTG	7	9
	AGG/CCT	3	4
	ATC/ATG	3	4
	Tetranucleotide
	AAAG/CTTT	1	1
	AAAT/ATTT	3	4
	AATC/ATTG	1	1
	AGAT/ATCT	1	1
