# Supplementary material for: Sow Thistle Chloroplast Genomes: Insights into the Plastome Evolution and Relationship of Two Weedy Species, Sonchus asper and Sonchus oleraceus (Asteraceae)
Source: Genes (Basel). 2019 Nov 1;10(11):881. doi: 10.3390/genes10110881 (PMC6895928; doi:10.3390/genes10110881)
Supplement: Supplementary file 1 [file genes-10-00881-s001.zip › Table S2. SSR candidates.xlsx]

## Sheet: Sheet1
	Table S2 The SSR candidates of weedy Sonchus sow thistle species chloroplast genome
	number	SSR type	SSR repeat motif	size	CDS/non-coding gene/intergenic region	quadripartite region
	1	Trinucleotide	(TTC)3	9	psbA	LSC
	2	Trinucleotide	(TTC)3	9	matK	LSC
	3	Trinucleotide	(GAA)3	9	matK	LSC
	4	Tetranucleotide	(AAAT)3	12	trnK-rps16	LSC
	5	Trinucleotide	(AAG)3	9	trnK-rps17	LSC
	6	Trinucleotide	(ATA)3	9	rps16-trnQ	LSC
	7	Trinucleotide	(TAA)3	9	trnQ-psbK	LSC
	8	Trinucleotide	(TCG)3	9	psbM-trnD	LSC
	9	Mononucleotide	(T)17	17	trnB-rpoB	LSC
	10	Trinucleotide	(GAA)3	9	rpoC1	LSC
	11	Dinucleotide	(TA)5	10	rpoC1	LSC
	12	Dinucleotide	(AT)5	10	rpoC2	LSC
	13	Trinucleotide	(TAA)3	9	rps2-atpI	LSC
	14	Trinucleotide	(GTT)3	9	atpI	LSC
	15	Dinucleotide	(AT)6	12	atpH-atpF	LSC
	16	Tetranucleotide	(ATAG)3	12	trnR-trnG	LSC
	17	Trinucleotide	(TAA)3	9	trnT-psbD	LSC
	18	Trinucleotide	(GGA)3	9	psbC	LSC
	19	Trinucleotide	(TTC)4	12	psbC	LSC
	20	Trinucleotide	(ATG)3	9	psaB	LSC
	21	Trinucleotide	(GCA)3	9	psaA	LSC
	22	Trinucleotide	(ATA)3	9	ycf3 intron2	LSC
	23	Trinucleotide	(CTT)3	9	rps4-trnT	LSC
	24	Tetranucleotide	(AATA)3	12	rps4-trnT	LSC
	25	Mononucleotide	(A)17	17	trnT-trnL	LSC
	26	Trinucleotide	(TTA)3	9	trnC	LSC
	27	Tetranucleotide	(AAAT)3	12	atpB-rbcL	LSC
	28	Trinucleotide	(TTG)3	9	atpB-rbcL	LSC
	29	Trinucleotide	(GCT)3	9	rbcL	LSC
	30	Trinucleotide	(TTA)3	9	rbcL-accD	LSC
	31	Trinucleotide	(GGA)3	9	accD	LSC
	32	Trinucleotide	(TAA)4	12	accD-psaI	LSC
	33	Trinucleotide	(TAA)3	9	petA-psbJ	LSC
	34	Trinucleotide	(AAT)3	9	petA-psbJ	LSC
	35	Trinucleotide	(CCT)3	9	petG-trnW	LSC
	36	Trinucleotide	(ATA)3	9	trnP-psaJ	LSC
	37	Dinucleotide	(TA)8	16	rpl33-rps18	LSC
	38	Trinucleotide	(AAC)3	9	rps18	LSC
	39	Trinucleotide	(AAT)3	9	rps18-rpl20	LSC
	40	Trinucleotide	(GAA)3	9	rps18-rpl20	LSC
	41	Trinucleotide	(TTG)3	9	psbB	LSC
	42	Trinucleotide	(TCT)3	9	psbB	LSC
	43	Trinucleotide	(CTG)3	9	rpoA	LSC
	44	Trinucleotide	(ATA)3	9	rpoA	LSC
	45	Tetranucleotide	(TTTC)3	12	rpl16 intron	LSC
	46	Trinucleotide	(TGC)3	9	rpl22	LSC
	47	Trinucleotide	(TAT)3	9	rpl22-rps19	LSC
	48	Trinucleotide	(TTA)3	9	rps19	LSC
	49	Trinucleotide	(TCT)3	9	ycf2	IR
	50	Trinucleotide	(CTT)3	9	ycf2	IR
	51	Trinucleotide	(GGT)3	9	ycf2	IR
	52	Trinucleotide	(TGA)3	9	ycf2	IR
	53	Trinucleotide	(ATT)3	9	ycf2	IR
	54	Trinucleotide	(AGA)3	9	ndhB	IR
	55	Trinucleotide	(AGA)3	9	ndhB	IR
	56	Trinucleotide	(CTG)3	9	rrn23	IR
	57	Trinucleotide	(GAA)4	12	ycf1	SSC
	58	Trinucleotide	(TAA)3	9	ycf1	SSC
	59	Mononucleotide	(A)15	15	ycf1	SSC
	60	Trinucleotide	(ATT)3	9	ycf1-rps15	SSC
	61	Trinucleotide	(GCT)3	9	ndhA	SSC
	62	Tetranucleotide	(GATT)3	12	ndhA intron	SSC
	63	Trinucleotide	(AAT)3	9	ndhA intron	SSC
	64	Trinucleotide	(AGA)3	9	ndhA	SSC
	65	Trinucleotide	(TAG)3	9	ndhG-ndhE	SSC
	66	Trinucleotide	(ATT)3	9	rpl32-ndhF	SSC
	67	Trinucleotide	(ATT)3	9	rpl32-ndhF	SSC
	68	Trinucleotide	(TAA)3	9	rpl32-ndhF	SSC
	69	Trinucleotide	(CTT)3	9	ndhF	SSC
	70	Trinucleotide	(TTA)3	9	ndhF	SSC
	71	Trinucleotide	(GAA)3	9	ndhF	SSC
	72	Trinucleotide	(CAG)3	9	rrn23	IR
	73	Trinucleotide	(TTC)3	9	ndhB	IR
	74	Trinucleotide	(TCT)3	9	ndhB	IR
	75	Trinucleotide	(AAT)3	9	ycf2	IR
	76	Trinucleotide	(TCA)3	9	ycf2	IR
	77	Trinucleotide	(ACC)3	9	ycf2	IR
	78	Trinucleotide	(AAG)3	9	ycf2	IR
	79	Trinucleotide	(AGA)3	9	ycf2	IR
